# Supplementary material for: The cAMP signaling pathway regulates Epe1 protein levels and heterochromatin assembly
Source: PLoS Genet. 2022 Feb 16;18(2):e1010049. doi: 10.1371/journal.pgen.1010049 (PMC8887748; doi:10.1371/journal.pgen.1010049)
Supplement: S1 Table — (XLSX) [file pgen.1010049.s006.xlsx]

## Sheet: Table S1
Table S1: Yeast strains used in this study.
Name	Mat	leu1	his2	ura4	ade6	additional genotype
SPJ649	Mat1Msmt0	leu1-32	his2	ura4 DS/E	ade6-210
BR172	Mat1Msmt0	leu1-32	his2	ura4 DS/E	ade6-210	otr::ura4+
SPJ4606	Mat1Msmt0	leu1-32	his2	ura4 DS/E	ade6-210	nmt41-3HA-epe1::NatMX6 otr::ura4+
KB450	h+	leu1-32	his2	ura4 DS/E	ade6-216	git3∆::kanMX4 otr::ura4+
KB458	Mat1Msmt0	leu1-32	his2	ura4 DS/E	ade6-216	git3∆::kanMX4 nmt41-HA-epe1::NatMX6 otr::ura4+
KB446	Mat1Msmt0	leu1-32	his2	ura4 DS/E	ade6-210	git1∆::kanMX4 otr::ura4+
KB454	Mat1Msmt0	leu1-32	his2	ura4 DS/E	ade6	git1∆::kanMX4 nmt41-HA-epe1::NatMX6 otr::ura4+
KB589	Mat1Msmt0	leu1-32	his2	ura4	ade6-216	gpa2∆::kanMX4 otr::ura4+
KB590	Mat1Msmt0	leu1-32	his2	ura4	ade6-210	gpa2∆::kanMX4 nmt41-3HA-epe1::NatMX6 otr::ura4+
KB432	Mat1Msmt0	leu1-32	his2	ura4 DS/E	ade6-216	git5∆::kanMX4(?) otr::ura4+
KB433	Mat1Msmt0	leu1-32	his2	ura4 DS/E	ade6-210	git5∆::kanMX4(?) nmt41-HA-epe1::NatMX6 otr::ura4+
KB353	Mat1Msmt0	leu1-32	his2	ura4	ade6-216	pka1∆::KanMX4 otr:ura4+
KB212	Mat1Msmt0	leu1-32	his2	ura4 DS/E	ade6	pka1∆::KanMX4 nmt41-HA-epe1:NatMX6 otr:ura4+
KB764	Mat1Msmt0	leu1-32	his2	ura4 DS/E	ade6-210	cyr1∆::kanMX6 otr::ura4+
KB769	Mat1Msmt0	leu1-32	his2	ura4 DS/E	ade6-210	cyr1∆::kanMX6 nmt41-HA-epe1::NatMX6 otr:ura4+
KB997	Mat1Msmto	leu1-32	his2	ura4	ade6	nmt41-3HA-epe1::NatMX6 git3∆::kanMX4 cgs2∆::kanMX4 otr:ura4+
KB1000	h+	leu1-32		ura4	ade6	nmt41-3HA-epe1::NatMX6 cgs2∆::kanMX4 otr:ura4+
KB483	Mat1Msmt0	leu1-32	his2	ura4	ade6-210	nmt41-3HA-epe1::NatMX6 cgs1∆::hphMX6 otr:ura4+
KB1005	Mat1Msmt0	leu1-32	his2	ura4	ade6	nmt41-3HA-epe1::NatMX6 git3∆::kanMX4 cgs1∆::hphMX6 otr:ura4+
KB1002	Mat1Msmt0	leu1-32	his2	ura4	ade6	nmt41-3HA-epe1::NatMX6 pka1∆::kanMX4 cgs2∆::kanMX4 otr:ura4+
KB1006	Mat1Msmto	leu1-32	his2	ura4	ade6	nmt41-3HA-epe1::NatMX6 pka1∆::kanMX4 cgs1∆::hphMX6 otr:ura4+
KB991	h+	leu1-32		ura4DS/E	ade6-210	3HA-Epe1
KB1013	h+	leu1-32		ura4DS/E	ade6	git3∆::kanMX6 3HA-Epe1
KB1015	Mat1Msmto	leu1-32	his2	ura4DS/E	ade6	pka1∆::kanMX6 3HA-Epe1
KB1128	Mat1Msmto	leu1-32	his2	ura4	ade6-DN/N	git3∆::kanMX4(SacI)::ade6+ (HpaI)::ura4+
KB1129	Mat1Msmto	leu1-32	his2	ura4	ade6-DN/N	(SacI)::ade6+ (HpaI)::ura4+
SPJ5495	Mat1Msmto	leu1-32	his2	ura4	ade6-DN/N	HA-epe1+ (SacI)::ade6+ (HpaI)::ura4+
KB1130	Mat1Msmto	leu1-32	his2	ura4	ade6-DN/N	epe1∆::hphMX6 (SacI)::ade6+ (HpaI)::ura4+
KB1234	Mat1Msmto	leu1-32	his2	ura4	ade6-DN/N	cgs1∆::hphMX6 git3∆::kanMX4 (SacI)::ade6+ (HpaI)::ura4+ otr:ura4+
KB1235	Mat1Msmto	leu1-32	his2	ura4	ade6-DN/N	cgs1∆::hphMX6 (SacI)::ade6+ (HpaI)::ura4+ otr:ura4+
KB1238	Mat1Msmto	leu1-32	his2	ura4	ade6-DN/N	epe1∆::hphMX6; git3∆::KanMX4 (SacI)::ade6+ (HpaI)::ura4+
KB1018	h+	leu1-32		ura4DS/E	ade6-210	cgs1∆::hphMX6 3HA-Epe1
KB1028	h+	leu1-32		ura4DS/E	ade6-210	git3∆::kanMX6 cgs1∆::hphMX6 3HA-Epe1
KB993	h+	leu1-32		ura4DS/E	ade6	nmt41-3HA-epe1::NatMX6 ddb1∆::kanMX6 spd1∆::hphMX6 git3∆::kanMX4 otr:ura4+
KB995	h+	leu1-32		ura4DS/E	ade6	nmt41-3HA-epe1::NatMX6 ddb1∆::kanMX6 spd1∆::hphMX6 otr:ura4+
KB908	Mat1Msmto	leu1-32	his2	ura4DS/E	ade6-210	spd1-13myc::kanMX6 otr::ura4+
KB1044	Mat1Msmto	leu1-32	his2	ura4DS/E	ade6-210	spd1-13myc::kanMX6 git3∆::kanMX4 otr::ura4+
KB1045	Mat1Msmto	leu1-32	his2	ura4	ade6-210	spd1-13myc::kanMX6 pka1∆::kanMX4 otr::ura4+
KB1077	Mat1Msmto	leu1-32	his2	ura4DS/E	ade6-210	nmt41-3HA-Epe1S717D::NatMX6
KB1215	h+	leu1-32		ura4 DS/E	ade6-210	git3∆::kanMX4 nmt41-3HA-epe1S717D::NatMX6
KB1081	Mat1Msmto	leu1-32	his2	ura4 DS/E	ade6-210	nmt41-3HA-epe12D (606,607)::hphMX6; otr::ura4+
KB1095	Mat1Msmto	leu1-32	his2	ura4 DS/E	ade6-216	nmt41-3HA-epe12D (606,607)::hphMX6; git3∆::kanMX4
KB1096	h+	leu1-32		ura4 DS/E	ade6-216	nmt41-3HA-epe12D (606,607)::hphMX6; git3∆::kanMX4 otr::ura4+
KB1097	Mat1Msmto	leu1-32	his2	ura4 DS/E	ade6-210	nmt41-3HA-epe1(∆606-717)::hphMX6; otr::ura4+
KB1100	h+	leu1-32		ura4 DS/E	ade6-210	nmt41-3HA-epe1(∆606-717)::hphMX6; git3∆::kanMX4 otr::ura4+
KB1101	h+	leu1-32		ura4 DS/E	ade6-216	nmt41-3HA-epe1(∆606-717)::hphMX6; git3∆::kanMX4 otr::ura4+
KB1269	Mat1Msmto	leu1-32	his2	ura4 DS/E	ade6-210	3HA-Epe1-(act1+ 3'UTR)
KB1270	h+	leu1-32		ura4 DS/E	ade6-210	3HA-Epe1-(act1+ 3'UTR)
KB1271	Mat1Msmto	leu1-32	his2	ura4 DS/E	ade6-210	git3∆::KanMX4 3HA-Epe1-(act1+ 3'UTR)
KB1272	Mat1Msmto	leu1-32	his2	ura4 DS/E	ade6-210	git3∆::KanMX4 3HA-Epe1-(act1+ 3'UTR)
KB1274	h+	leu1-32		ura4 DS/E	ade6-210	nmt41-3HA-epe1-(act1+ 3'UTR)::hphMX6; otr::ura4+
KB1275	Mat1Msmto	leu1-32	his2	ura4 DS/E	ade6-210	nmt41-3HA-epe1-(act1+ 3'UTR)::hphMX6; otr::ura4+
KB1276	Mat1Msmto	leu1-32	his2	ura4 DS/E	ade6-210	nmt41-3HA-epe1-(act1+ 3'UTR)::hphMX6 git3∆::KanMX4 otr::ura4+
SPJ3116	Mat1Msmto	leu1-32	his2	ura4 DS/E	ade6-210	ago1∆::hphMX6 otr::ura4+
SPJ5521	Mat1Msmto	leu1-32	his2	ura4 DS/E	ade6-210	epe1∆::hphMX6 ago1∆::kanMX6 otr::ura4+
SPJ5524	Mat1Msmto	leu1-32	his2	ura4 DS/E	ade6-210	epe1∆::hphMX6 git3∆::kanMX6 otr::ura4+
JW3622	h+	leu1-32		ura4 DS/E	ade6-210	NatMX6-13Myc-clr4+
KB633	h+	leu1-32		ura4 DS/E	ade6-216	NatMX6-13Myc-clr4+ git3∆::KanMX6
CS2243	h+	leu1-32		ura4	ade6-210	ura4∆::10xtetO-ura4-GFP trp1::natMX6-pclr4-TetR-2xFlag-clr4-I
KB1169	h+	leu1-32		ura4	ade6-210	ura4∆::10xtetO-ura4-GFP trp1::natMX6-pclr4-TetR-2xFlag-clr4-I git3∆::kanMX6
CS2242	h+	leu1-32		ura4	ade6-210	ura4∆::10xtetO-ura4-GFP trp1::natMX6-pclr4-TetR-2xFlag-clr4-I epe1∆::kanMX6
