# Supplementary material for: The cAMP signaling pathway regulates Epe1 protein levels and heterochromatin assembly
Source: PLoS Genet. 2022 Feb 16;18(2):e1010049. doi: 10.1371/journal.pgen.1010049 (PMC8887748; doi:10.1371/journal.pgen.1010049)
Supplement: S2 Table — (XLSX) [file pgen.1010049.s007.xlsx]

## Sheet: Table S2
Table S2: DNA oligos used in this study.
Primer name	Sequence	Annotation
Act1-RTg-A	AACCCTCAGCTTTGGGTCTT	for RT-qPCR at act1
Act1-RTg-B	TTTGCATACGATCGGCAATA
Act1 RTp-A	GGTGGTATGAAGCCGTTGAT	for real time PCR at act1
Act1 RTp-B	AGTGCTAACGCTGTGTGTGG
leu1-qA	AGCAGGAGGGTTGGAAGTTT	for RT-qPCR at leu1
leu1-qB	ACGGATCGGGTTATGCTATG
dh-RT3	AATGACAAAGGTGCCGAATC	for real time PCR at dh
dh-RT4	CGTTGAATGTTGTTGCTTTCA
Epe1-B	TTCGTGCGCAGATTTTACGA	for RT-qPCR at epe1
Epe1-L	CATCCAAATCCGGAGGTACCATC
nmt1-RTg-A	AGGGTAATGGCATCAACGAC	for RT-qPCR at nmt1
nmt1-RTg-B	AGGGGCAATGTTCATACCAC
mcp5-RT-A	GCCTTTTTCAGCTTTCTTGC	for RT-qPCR at mcp5
mcp5-RT-B	GAAATTTTTGGCGAGGTTCA
ssm4-RT-fw	ACAGCTAAAGACCGCAAGGA	for RT-qPCR at ssm4
ssm4-RT-rv	CAATGGGCTTGGAATTGAGT
mei4-RT-A	TCAGATCCGTGGAATCCTTC	for RT-qPCR at mei4
mei4-RT-B	CGCACTTGAGTAGCCACTTG
ade6-J	TATATGCCCCTGCTCGTCTT	for RT-qPCR at ade6 (not amplifying ade6 with DN/N)
ade6-dnn-rt-B	CGAGGAGCAATTTCGTTGAG
clr4-RT-rev	CTTCACTTCATTTCTCGTCT	for qRT-PCR at clr4
clr4-RTG-fwd	AGATTTTCGCGGGAATTGAA
